# Supplementary material for: Blood-Derived α-Synuclein Aggregated in the Substantia Nigra of Parabiotic Mice
Source: Biomolecules. 2021 Aug 29;11(9):1287. doi: 10.3390/biom11091287 (PMC8471402; doi:10.3390/biom11091287)
Supplement: Supplementary file 1 [file biomolecules-11-01287-s001.zip]

Archive with 1 entries (1 files):
- biomolecules-1311030-supplementary.pdf
